# Supplementary material for: Establishment and Expansion of Harmonia axyridis Pallas (Coleoptera: Coccinellidae) in Urban Green Areas in the Iberian Peninsula: From 2015 to 2021
Source: Insects. 2022 Aug 17;13(8):741. doi: 10.3390/insects13080741 (PMC9409829; doi:10.3390/insects13080741)
Supplement: Supplementary file 1 [file insects-13-00741-s001.zip]

Archive with 1 entries (1 files):
- insects-1826538-supplementary.pdf
